# Supplementary material for: Giant intracardiac thrombus-in-transit in a woman with sudden respiratory-haemodynamic compromise following cesarean section for eclampsia: a case report
Source: Eur Heart J Case Rep. 2025 Mar 26;9(4):ytaf145. doi: 10.1093/ehjcr/ytaf145 (PMC11971474; doi:10.1093/ehjcr/ytaf145)
Supplement: ytaf145_Supplementary_Data [file ytaf145_supplementary_data.zip]

Archive with 4 entries (4 files):
- Supplemental Video 3.mp4
- Supplement.docx
- Supplemental Video 1.mp4
- Supplemental Video 2.mp4
